# Supplementary material for: Performance Evaluation of the IR Biotyper® System for Clinical Microbiology: Application for Detection of Staphylococcus aureus Sequence Type 8 Strains
Source: Antibiotics (Basel). 2022 Jul 7;11(7):909. doi: 10.3390/antibiotics11070909 (PMC9311605; doi:10.3390/antibiotics11070909)
Supplement: Supplementary file 1 [file antibiotics-11-00909-s001.zip]

Archive with 1 entries (1 files):
- antibiotics-1786844-supplementary.pdf
